# Supplementary material for: Competition for acoustic space in a temperate-forest bird community
Source: Behav Ecol. 2023 Sep 23;34(6):1043–54. doi: 10.1093/beheco/arad075 (PMC10636732; doi:10.1093/beheco/arad075)
Supplement: arad075_suppl_Supplementary_Material [file arad075_suppl_supplementary_material.xlsx]

## Sheet: arad075_suppl_Supplementary_Mat
species	individual recording id	n songs
black_woodpecker	XC172722	4
black_woodpecker	XC404906	5
black_woodpecker	XC455632	10
black_woodpecker	XC615296	4
black_woodpecker	XC625074	4
blackbird	XC129736	10
blackbird	XC130204	10
blackbird	XC461061	10
blackbird	XC478738	4
blackbird	XC546252	10
blackbird	XC92831	10
blackcap	ES21073	10
blackcap	ES21082	5
blackcap	ES21086	10
blackcap	ES21103	7
blackcap	ES21129	10
blackcap	XC100759	7
blackcap	XC101374	7
blackcap	XC103860	6
blackcap	XC182603	6
blackcap	XC470661	6
blue_tit	XC121013	10
blue_tit	XC121313	10
blue_tit	XC122468	8
blue_tit	XC123079	6
blue_tit	XC168661	8
blue_tit	XC405169	7
blue_tit	XC406511	10
blue_tit	XC43777	10
blue_tit	XC462603	10
blue_tit	XC642231	6
bluethroat	XC176280	5
bluethroat	XC234185	4
bluethroat	XC247698	2
bluethroat	XC326163	4
bluethroat	XC364560	4
bluethroat	XC635823	8
bluethroat	XC637526	6
bluethroat	XC74599	10
bullfinch	XC113714	5
bullfinch	XC113905	6
bullfinch	XC123746	10
bullfinch	XC42220	4
bullfinch	XC462358	2
chaffinch	AS21014	10
chaffinch	AS21039	5
chaffinch	AS21044	7
chaffinch	AS21048	10
chaffinch	AS21064	12
chaffinch	AS21087	8
chaffinch	AS21090	9
chaffinch	ES21045	10
chaffinch	ES21079	6
chaffinch	ES21097	5
chaffinch	ES21112	9
chiffchaff	AS21042	6
chiffchaff	AS21053	5
chiffchaff	AS21060	6
chiffchaff	AS21067	9
chiffchaff	AS21069	11
chiffchaff	AS21078	10
chiffchaff	ES21027	10
chiffchaff	ES21029	10
chiffchaff	ES21069	5
chiffchaff	ES21133	7
coal_tit	XC132598	10
coal_tit	XC165876	7
coal_tit	XC169798	6
coal_tit	XC244262	6
coal_tit	XC266555	10
coal_tit	XC266565	8
coal_tit	XC355736	8
coal_tit	XC462142	6
coal_tit	XC462375	5
coal_tit	XC605170	5
coal_tit	XC625754	9
coal_tit	XC628961	10
coal_tit	XC630239	10
crane	XC406772	10
crane	XC462470	7
crane	XC462471	4
crane	XC512585	10
crane	XC542678	8
crane	XC545272	6
crane	XC545337	10
crane	XC545489	10
crane	XC546989	10
crested_tit	ES21105	10
crested_tit	ES21119	10
crested_tit	XC346083	6
crested_tit	XC462374	10
crested_tit	XC46279	11
crested_tit	XC536144	6
crested_tit	XC635497	4
crested_tit	XC637681	7
cuckoo	XC103305	10
cuckoo	XC103309	10
cuckoo	XC103318	10
cuckoo	XC120928	10
cuckoo	XC139578	10
cuckoo	XC415214	10
cuckoo	XC546326	9
cuckoo	XC560815	10
dunnock	XC122713	10
dunnock	XC122719	7
dunnock	XC122736	6
dunnock	XC129194	9
dunnock	XC132705	10
dunnock	XC132707	7
dunnock	XC637092	8
dunnock	XC639271	8
eagle_owl	XC200559	10
eagle_owl	XC304909	6
eagle_owl	XC627180	10
eagle_owl	XC642621	8
firecrest	AS21049	10
firecrest	AS21062	12
firecrest	ES21041	7
firecrest	ES21060	7
firecrest	ES21120	8
firecrest	XC111766	9
firecrest	XC421794	6
firecrest	XC466728	4
firecrest	XC470704	7
firecrest	XC660780	9
goldcrest	AS21082	5
goldcrest	ES21058	6
goldcrest	ES21063	9
goldcrest	ES21098	4
goldcrest	ES21130	6
goldcrest	XC169730	6
goldcrest	XC410068	7
goldcrest	XC637101	8
goldcrest	XC654028	6
golden_oriole	XC101553	7
golden_oriole	XC132591	6
golden_oriole	XC133058	4
golden_oriole	XC664859	4
golden_oriole	XC672002	9
great_tit	XC121310	10
great_tit	XC122470	10
great_tit	XC122926	10
great_tit	XC122931	10
great_tit	XC125448	10
great_tit	XC130201	10
great_tit	XC218105	10
great_tit	XC309370	10
great_tit	XC356006	10
great_tit	XC43761	10
great_tit	XC548400	5
greenfinch	XC122456	8
greenfinch	XC123547	10
greenfinch	XC129478	9
greenfinch	XC44996	7
greenfinch	XC461388	9
greenfinch	XC461390	8
greenfinch	XC466837	4
greenfinch	XC665012	6
greenfinch	XC672986	8
gs_woodpecker	XC131315	8
gs_woodpecker	XC171411	4
gs_woodpecker	XC176607	6
gs_woodpecker	XC351731	5
gs_woodpecker	XC352433	11
gs_woodpecker	XC352434	7
gs_woodpecker	XC353985	5
gs_woodpecker	XC354841	6
gs_woodpecker	XC354843	4
gs_woodpecker	XC45006	10
hawfinch	XC121015	5
hawfinch	XC460461	5
hawfinch	XC626522	6
hawfinch	XC626792	4
hawfinch	XC630121	4
hazel_grouse	XC132117	3
hazel_grouse	XC170652	5
hazel_grouse	XC170837	4
hazel_grouse	XC192746	4
hazel_grouse	XC400721	4
hazel_grouse	XC402648	7
hazel_grouse	XC403456	7
hazel_grouse	XC75165	8
jay	XC122463	9
jay	XC122935	4
jay	XC122936	5
jay	XC356801	7
ls_woodpecker	XC312823	7
ls_woodpecker	XC360207	5
ls_woodpecker	XC360211	4
ls_woodpecker	XC383514	7
ls_woodpecker	XC500751	9
ls_woodpecker	XC528227	10
ls_woodpecker	XC628997	7
ls_woodpecker	XC633637	3
marsh_tit	XC122193	5
marsh_tit	XC122194	6
marsh_tit	XC304321	8
marsh_tit	XC46032	9
marsh_tit	XC46034	7
marsh_tit	XC581546	5
marsh_tit	XC626519	8
marsh_tit	XC667049	9
mistle_thrush	XC132628	9
mistle_thrush	XC416877	6
mistle_thrush	XC416888	4
mistle_thrush	XC456870	7
mistle_thrush	XC508270	8
mistle_thrush	XC75813	4
mistle_thrush	XC96285	4
ms_woodpecker	XC173857	4
ms_woodpecker	XC176218	4
ms_woodpecker	XC327780	4
ms_woodpecker	XC412546	3
ms_woodpecker	XC531883	3
ms_woodpecker	XC539356	5
ms_woodpecker	XC539357	4
nightingale	XC100311	10
nightingale	XC131724	10
nightingale	XC131727	10
nightingale	XC350193	9
nightingale	XC555998	10
nightingale	XC562395	9
nightingale	XC99860	10
nightjar	XC133260	5
nightjar	XC184786	10
nightjar	XC479611	7
nightjar	XC569358	5
nightjar	XC569369	10
nightjar	XC655352	4
nightjar	XC667267	9
nightjar	XC667291	10
nightjar	XC667560	5
nuthatch	XC130210	6
nuthatch	XC235146	10
nuthatch	XC309989	10
nuthatch	XC310154	9
nuthatch	XC348567	5
nuthatch	XC459838	6
nuthatch	XC582665	5
nuthatch	XC631854	8
pied_flycatcher	XC101417	10
pied_flycatcher	XC132582	10
pied_flycatcher	XC132583	10
pied_flycatcher	XC320012	4
pied_flycatcher	XC415291	8
redbreasted_flycatcher	XC100971	5
redbreasted_flycatcher	XC100972	5
redbreasted_flycatcher	XC137853	7
redbreasted_flycatcher	XC180308	4
redbreasted_flycatcher	XC327784	6
redbreasted_flycatcher	XC415301	4
redbreasted_flycatcher	XC415318	10
redbreasted_flycatcher	XC512228	5
redbreasted_flycatcher	XC561319	7
redbreasted_flycatcher	XC567771	3
redstart	XC100758	10
redstart	XC103224	10
redstart	XC103225	8
redstart	XC132700	10
redstart	XC312901	7
redstart	XC328382	10
redstart	XC425495	10
redwing	XC110340	8
redwing	XC211862	6
redwing	XC27961	8
redwing	XC482727	10
redwing	XC552392	7
redwing	XC552940	9
redwing	XC610340	6
robin	AS21002	9
robin	AS21013	6
robin	AS21021	6
robin	AS21025	5
robin	ES21083	12
robin	ES21136	7
robin	XC103885	10
robin	XC129479	6
robin	XC129743	10
robin	XC252402	9
robin	XC408133	10
robin	XC461648	10
shorttoed_treecreeper	XC133483	8
shorttoed_treecreeper	XC309372	6
shorttoed_treecreeper	XC357848	6
shorttoed_treecreeper	XC534489	5
shorttoed_treecreeper	XC638423	7
shorttoed_treecreeper	XC646500	3
shorttoed_treecreeper	XC96979	4
siskin	XC128821	10
siskin	XC169740	3
siskin	XC336189	5
siskin	XC462490	3
siskin	XC462615	5
song_thrush	AS21081	7
song_thrush	ES21062	11
song_thrush	ES21094	11
song_thrush	ES21106	12
song_thrush	ES21121	11
song_thrush	ES21137	8
song_thrush	XC128008	9
song_thrush	XC132590	10
song_thrush	XC538586	5
song_thrush	XC74582	10
spotted_flycatcher	XC319531	4
spotted_flycatcher	XC348006	4
spotted_flycatcher	XC560882	4
spotted_flycatcher	XC565442	4
spotted_flycatcher	XC650938	7
spotted_flycatcher	XC77812	7
starling	XC100962	7
starling	XC121689	6
starling	XC130063	8
starling	XC153791	6
starling	XC327882	5
starling	XC478879	4
tawny_owl	XC366449	7
tawny_owl	XC400567	6
tawny_owl	XC559336	3
tawny_owl	XC559338	3
tawny_owl	XC626655	4
tawny_owl	XC696425	5
tawny_owl	XC96428	5
threetoed_woodpecker	XC359103	7
threetoed_woodpecker	XC408944	7
threetoed_woodpecker	XC411266	8
threetoed_woodpecker	XC411267	3
threetoed_woodpecker	XC605144	5
thrush_nightingale	XC100481	10
thrush_nightingale	XC327878	9
thrush_nightingale	XC36746	9
thrush_nightingale	XC376998	8
thrush_nightingale	XC667597	8
tree_pipit	ES21056	7
tree_pipit	ES21108	6
tree_pipit	ES21123	10
tree_pipit	XC151275	9
tree_pipit	XC177961	6
treecreeper	XC168660	4
treecreeper	XC358363	7
treecreeper	XC358797	3
treecreeper	XC405659	5
treecreeper	XC462600	5
treecreeper	XC477425	4
wb_woodpecker	XC170650	5
wb_woodpecker	XC219336	7
wb_woodpecker	XC407420	9
wb_woodpecker	XC407426	8
wb_woodpecker	XC626956	3
willow_tit	XC128003	5
willow_tit	XC130583	10
willow_tit	XC355738	7
willow_tit	XC407900	5
willow_tit	XC462371	10
willow_tit	XC639267	10
willow_tit	XC74585	10
willow_warbler	XC113737	7
willow_warbler	XC130275	10
willow_warbler	XC172958	5
willow_warbler	XC174638	7
willow_warbler	XC485632	6
willow_warbler	XC551041	6
willow_warbler	XC660692	9
wood_warbler	XC102748	10
wood_warbler	XC178222	7
wood_warbler	XC178226	5
wood_warbler	XC365833	5
wood_warbler	XC412511	6
wood_warbler	XC412981	6
wood_warbler	XC568872	7
woodcock	XC394859	8
woodcock	XC462356	3
woodcock	XC473599	7
woodcock	XC595405	7
woodcock	XC664878	5
woodcock	XC664879	4
woodlark	XC172583	10
woodlark	XC541032	6
woodlark	XC548272	10
woodlark	XC626556	4
woodlark	XC667265	10
woodlark	XC96585	10
woodpigeon	XC103239	5
woodpigeon	XC475458	6
woodpigeon	XC479021	3
woodpigeon	XC484710	3
woodpigeon	XC487371	7
woodpigeon	XC561877	4
woodpigeon	XC574126	6
woodpigeon	XC668677	2
woodpigeon	XC91236	3
wren	AS21011	7
wren	AS21019	9
wren	AS21036	7
wren	AS21047	5
wren	AS21056	11
wren	AS21058	8
wren	AS21079	9
wren	AS21092	10
wren	AS21095	6
wren	ES21081	11
wryneck	XC133054	6
wryneck	XC133073	5
wryneck	XC133471	6
wryneck	XC313584	10
wryneck	XC343654	3
wryneck	XC468564	3
wryneck	XC555697	4
yellowhammer	XC127308	10
yellowhammer	XC172788	9
yellowhammer	XC172789	10
yellowhammer	XC383513	6
yellowhammer	XC406770	7
yellowhammer	XC45003	8
yellowhammer	XC631898	8
yellowhammer	XC643245	10
